# Supplementary material for: SUV39H1 maintains cancer stem cell chromatin state and properties in glioblastoma
Source: JCI Insight. 2025 Mar 10;10(5):e186344. doi: 10.1172/jci.insight.186344 (PMC11949068; doi:10.1172/jci.insight.186344)
Supplement: Supporting data values [file jciinsight-10-186344-s288.xlsx]

## Sheet: 1A
	Non-tumor	GBM
TCGA_GTEx	2.1766	2.9338
	2.0289	2.7379
	2.3732	2.96
	1.6604	3.3842
	2.3926	3.3773
	2.2872	3.6883
	2.7227	3.2127
	2.561	2.1247
	2.5413	2.7465
	2.7805	1.8879
	1.8363	2.1378
	2.2901	3.42642
	2.0183	3.3703
	1.8078	3.3925
	1.3567	3.8501
	1.5465	3.6359
	2.6232	2.3926
	2.6325	3.2049
	2.4171	2.9507
	1.2696	3.2707
	2.0218	2.7357
	2.2175	3.6154
	2.4306	2.5683
	1.1641	2.3677
	2.4279	3.3278
	1.3679	2.6556
	1.4281	3.1717
	1.0503	2.1574
	1.1382	3.4609
	2.6828	2.183
	1.0433	3.2018
	2.3308	3.1112
	2.945	3.2944
	1.6875	2.6487
	1.9452	2.4597
	2.0912	3.0323
	1.3225	2.6138
	1.1512	3.9127
	1.1706	3.4894
	0.7146	2.9692
	2.5036	3.4224
	0.6699	2.6255
	2.5731	2.7139
	2.5137	3.002
	0.4233	2.872
	0.9568	2.9966
	0.8647	3.8511
	2.2842	3.0181
	1.8918	2.9893
	0.0854	3.5754
	1.9859	2.1114
	1.2023	2.8661
	2.2603	2.8641
	2.561	3.3307
	2.6624	3.0002
	2.4857	3.1813
	1.125	3.1653
	0.9419	2.3193
	1.5902	3.0791
	0.6608	3.5633
	0.1124	4.2025
	1.0779	3.4596
	2.0844	3.5621
	0.346	3.335
	-0.1504	3.0893
	-0.3383	3.5911
	1.7316	3.1377
	0.9419	2.8014
	1.0503	3.9617
	1.1184	2.7205
	1.2636	4.1359
	1.595	3.6393
	1.6512	2.9507
	0.2998	2.1798
	1.2992	3.4129
	0.2154	2.3222
	2.6043	3.0654
	0.7579	3.0234
	-0.1665	3.4371
	2.4439	3.3675
	1.6093	2.1247
	1.2455	3.6872
	2.6348	1.4859
	1.6649	3.2236
	0.434	3.5851
	-0.7588	2.6828
	0.3796	2.7249
	0.9038	2.3926
	1.0222	4.2412
	2.3953	3.83
	1.4441	3.9002
	2.6067	2.9857
	1.9859	3.7039
	0.6425	3.1701
	-0.1665	3.208
	3.1344	2.5707
	1.2209	3.7421
	1.6695	1.9226
	1.4808	3.7204
	0.605	3.1765
	0.7058	0.2522
	-0.1993	3.5669
	0.8082	3.1685
	1.0847	2.9432
	2.4144	2.8701
	1.2815	1.5612
	1.8363	2.8701
	0.9343	2.609
	1.674	3.4635
	1.0222	3.0688
	1.8996	3.1637
	1.0293	3.5935
	1.8036	3.7149
	1.177	2.8877
	1.3679	2.4063
	0.679	3.0393
	1.2394	3.2282
	2.4571	3.5411
	1.5902	2.8361
	1.4065	4.0392
	0.9862	2.9637
	1.2455	2.5924
	1.1512	3.1062
	2.296	3.7919
	2.1378	3.5249
	1.0847	3.2632
	1.5165	3.7571
	0.346	2.4144
	0.9268	3.4371
	1.5563	3.0074
	2.8301	3.1294
	1.2815	2.7357
	1.5902	3.838
	1.7744	2.4883
	2.2573	2.6579
	1.614	3.1327
	1.0779	3.4358
	-0.8339	3.6451
	2.8381	3.4277
	2.2633	1.3511
	2.2723	2.3479
	1.3623	2.4571
	0.9568	2.6624
	1.0363	2.7763
	0.537	2.6624
	0.9115	3.6382
	0.517	4.0001
	1.7141	2.9432
	2.7444	3.4609
	1.125	3.1377
	0.2277	3.2405
	1.5266	3.6861
	1.4652	3.5959
	2.8301
	2.7444
	0.8961
	1.0363
	0.7146
	2.0604
	2.9784
	0.6239
	-0.0725
	0.03
	0.7832
	0.547
	0.5666
	1.7954
	2.081
	2.5213
	1.2516
	1.3225
	0.2998
	1.614
	0.3907
	2.1013
	2.2783
	1.9786
	1.9527
	1.2147
	1.196
	2.8199
	2.5756
	1.8404
	0.9343
	-0.0574
	1.0847
	0.8805
	0.9038
	1.8363
	2.8178
	0.688
	0.8488
	0.5859
	0.9419
	1.0363
	2.6556
	1.9377
	1.3051
	1.4494
	1.3901
	1.1706
	0.8408
	1.4911
	0.547
	1.8201
	2.8994
	2.3164
	2.5658
	2.1047
	1.8683
	2.2082
	2.1114
	1.9377
	2.409
	2.6715
	0.4865
	1.2085
	0.3573
	1.8484
	1.8722
	2.578
	0.6699
	1.8036
	1.674
	1.7273
	1.2815
	2.5338
	2.081
	2.043
	1.674
	1.8444
	2.6067
	2.1862
	2.4306
	0.5271
	1.3051
	0.3231
	0.688
	2.1476
	1.6964
	1.125
	-0.5543
	0.517
	0.5859
	0.6145
	1.1447
	0.5666
	-0.2328
	-0.9686
	2.4306
	2.9224
	1.4011
	1.2023
	1.3051
	1.2756
	2.6805
	0.058
	1.8282
	1.0222
	0.1648
	0.4967
	0.688
	0.9642
	1.3735
	1.8564
	2.7721
	1.5902
	2.8994
	2.6533
	-0.1504
	0.7146
	1.2394
	0.2762
	0.7748
	1.5216
	0.099
	-0.013
	2.4008
	0.1257
	2.5388
	1.7617
	1.8036
	0.4761
	1.1447
	1.1897
	1.5366
	3.2617
	1.8282
	1.5316
	1.8957
	1.6512
	3.1604
	2.8582
	2.6873
	0.4016
	0.099
	0.6969
	-0.4921
	2.6624
	1.9601
	2.05
	2.6962
	1.2455
	1.2756
	1.3623
	1.5902
	1.8996
	0.9935
	0.9862
	1.6281
	1.125
	1.0573
	2.3649
	-0.4921
	0.9568
	1.2455
	1.7912
	2.6579
	1.8484
	1.0433
	1.2696
	1.4962
	2.3366
	1.7053
	2.7379
	1.0711
	2.8482
	1.9111
	1.4704
	1.5115
	1.2271
	2.2421
	2.8199
	-0.2845
	2.6395
	-0.4131
	-1.1172
	0.679
	0.537
	1.1641
	2.1894
	1.642
	0.9716
	0.044
	1.6695
	2.036
	1.1577
	2.1702
	0.5859
	0.1124
	1.0573
	1.2271
	0.8327
	1.9111
	2.2813
	2.4518
	2.0183
	2.3564
	1.9786
	1.7489
	2.8341
	2.5996
	1.8036
	2.6464
	1.2636
	1.6466
	1.5563
	1.6649
	1.7273
	1.6093
	1.8996
	1.3454
	1.0222
	1.7744
	1.3225
	1.412
	0.7058
	2.2082
	1.787
	2.6895
	1.9188
	2.0776
	2.4883
	0.2881
	1.0642
	0.6969
	0.4125
	0.9642
	1.3791
	1.0503
	1.8119
	-0.3201
	0.4233
	2.2237
	0.5069
	2.1798
	0.1388
	-0.3022
	2.0147
	1.6695
	-0.5756
	2.081
	2.6395
	1.7744
	1.9895
	1.6695
	1.6695
	1.9226
	1.6604
	2.0844
	2.6962
	1.9712
	1.8643
	2.5804
	0.5069
	1.0573
	1.0642
	1.0503
	1.0983
	2.5087
	1.7185
	2.5313
	2.93
	1.5064
	0.537
	1.3051
	2.5188
	2.6114
	2.4623
	1.5316
	2.2633
	1.4388
	1.6604
	1.9895
	1.196
	1.0151
	1.683
	1.5902
	1.766
	1.5563
	2.2753
	1.674
	1.9564
	2.7227
	1.5465
	1.5465
	0.1388
	0.9935
	1.595
	1.334
	1.884
	3.0002
	2.233
	1.7446
	0.9716
	1.0222
	0.3573
	1.5758
	2.3677
	1.9415
	3.0671
	1.7229
	1.816
	0.5271
	1.3623
	1.3167
	2.5313
	3.0252
	2.1957
	2.7401
	0.4761
	0.6145
	0.537
	0.7233
	2.4857
	2.6019
	1.3051
	1.6093
	2.2421
	0.4761
	1.5758
	0.9716
	0.9038
	1.125
	2.4779
	-0.6643
	-1.2828
	0.2998
	1.8762
	0.2522
	-0.7108
	-0.0425
	1.5266
	1.6695
	0.2029
	0.547
	1.9149
	0.4865
	0.9568
	1.8524
	2.1247
	2.2299
	2.128
	1.7141
	1.2085
	2.233
	1.8762
	2.791
	1.196
	1.0222
	0.8246
	0.517
	2.1862
	2.4753
	2.4597
	1.5709
	1.3167
	1.5612
	1.8201
	2.4753
	2.1345
	2.5876
	0.3231
	0.2277
	-0.1031
	2.2573
	2.7183
	1.2147
	1.125
	1.0573
	1.614
	2.685
	2.0183
	1.1833
	2.8522
	0.8883
	1.2209
	0.6239
	0.8961
	1.412
	2.4439
	2.0147
	2.7868
	0.8961
	0.8726
	1.0293
	1.6187
	1.6649
	1.6785
	2.1476
	2.8641
	1.6649
	1.2085
	0.9862
	1.5854
	1.196
	2.1378
	2.667
	1.2455
	2.4035
	0.8805
	1.3225
	1.2023
	1.3454
	1.0847
	1.46
	2.578
	1.8524
	2.6984
	1.595
	1.2271
	0.7146
	1.2875
	1.1316
	1.4441
	1.0642
	2.7095
	3.3478
	1.8484
	2.4597
	1.6234
	1.7053
	2.2573
	1.5316
	3.1491
	3.1876
	1.3735
	1.816
	1.1833
	0.7999
	1.1833
	1.6045
	1.5415
	2.2144
	1.5465
	1.8444
	2.824
	1.4756
	1.6466
	0.2881
	0.679
	1.3735
	1.2696
	2.4985
	2.0638
	-0.7108
	0.346
	0.9493
	1.8036
	0.8246
	1.5514
	1.2576
	1.2333
	0.8647
	1.4859
	1.4547
	1.8564
	2.0111
	1.5366
	2.7615
	0.0158
	1.334
	1.884
	2.376
	1.9264
	0.6969
	0.4125
	2.1013
	2.0979
	2.108
	2.4412
	1.4335
	2.1862
	0.6517
	1.3051
	1.2271
	2.4597
	1.9638
	0.5069
	1.4494
	-0.4719
	-2.2447
	-2.9324
	0.24
	1.6512
	0.5568
	-0.3752
	-0.6643
	-0.3201
	0.9038
	-0.1993
	0.1648
	1.9377
	0.6517
	2.118
	1.6327
	0.9191
	0.1903
	1.4911
	0.2998
	1.2815
	2.4332
	1.6649
	1.6695
	2.9911
	1.3735
	0.6699
	1.6281
	2.1013
	0.8647
	1.1577
	2.2206
	2.1247
	1.9034
	2.0878
	2.1013
	1.934
	1.177
	0.5271
	1.4756
	2.3479
	1.674
	2.2051
	1.4756
	1.5465
	2.5112
	2.5876
	2.7721
	1.8996
	2.8034
	1.4174
	2.0638
	2.3898
	1.9712
	1.4704
	1.7097
	0.9268
	1.4441
	1.4859
	2.4439
	0.7916
	2.9356
	1.5316
	1.46
	0.8408
	1.614
	1.8801
	1.1447
	1.6281
	1.4065
	2.3704
	2.4439
	0.5955
	2.5036
	2.5561
	1.6785
	2.7007
	0.058
	0.8647
	0.1776
	0.5859
	-0.0725
	0.8961
	2.5036
	0.8726
	0.9935
	1.816
	1.3167
	2.0569
	2.8137
	0.9038
	1.5758
	1.3051
	1.614
	2.5363
	1.2516
	1.7446
	1.9968
	2.7951
	0.3573
	-0.3201
	0.434
	1.8762
	0.7146
	0.5666
	1.4704
	0.4447
	1.8957
	1.595
	1.642
	-0.0425
	2.3135
	2.2206
	0.6332
	2.7073
	0.6239
	0.7832
	0.6517
	2.3451
	2.2051
	-0.4719
	-0.0574
	-0.013
	2.4252
	1.9073
	1.5806
	2.2391
	1.334
	1.0983
	0.9343
	2.5011
	2.8955
	2.5948
	2.5924
	1.7009
	2.2019
	2.7784
	1.4281
	1.9111
	1.7954
	0.8327
	2.4985
	2.7972
	2.0147
	1.8323
	2.3308
	1.7532
	1.5165
	1.5366
	1.0573
	1.6045
	0.4657
	2.8402
	2.0076
	3.1228
	1.4228
	1.4704
	1.787
	1.8957
	2.6185
	3.4034
	2.3704
	2.9802
	2.0569
	1.5366
	2.1766
	2.8034
	2.8916
	1.8957
	1.7489
	1.1706
	1.8801
	1.334
	1.884
	1.4494
	1.5415
	3.011
	1.6093
	1.9786
	1.6512
	1.5216
	2.7889
	2.1862
	2.8422
	2.4412
	1.2516
	1.2333
	1.8722
	2.1114
	2.376
	-0.4325
	0.3907
	2.118
	2.2603
	1.5266
	1.5661
	1.5998
	2.0844
	1.6281
	1.4011
	1.766
	0.9191
	2.9692
	2.9929
	2.2901
	0.3231
	2.5972
	2.4597
	1.1833
	0.9115
	1.3051
	0.2029
	2.3677
	2.4492
	1.4335
	1.4704
	1.0007
	0.1903
	0.3796
	-0.1187
	1.7141
	1.3735
	1.2636
	1.7532
	2.6208
	1.683
	2.2513
	0.1648
	0.099
	2.1213
	1.4065
	1.4281
	1.4547
	1.412
	1.5514
	2.3677
	1.2455
	1.6374
	2.5972
	1.8879
	1.8201
	2.0569
	0.5859
	0.8408
	2.4359
	2.0569
	2.3451
	-9.9658
	1.4859
	1.766
	1.2992
	-9.9658
	1.6281
	1.5902
	-9.9658
	-9.9658
	2.4306
	1.5661
	0.9419
	-9.9658
	0.7999
	-9.9658
	2.1925
	2.2175
	1.4174
	0.4552
	0.9862
	2.8858
	2.4465
	2.0183
	2.1798
	1.7575
	1.6604
	1.3397
	1.7141
	0.7407
	2.7336
	3.0602
	2.4623
	2.0289
	2.3394
	2.0673
	1.3511
	2.1013
	0.7999
	1.8996
	0.5568
	1.6466
	2.6918
	2.2813
	2.5388
	2.7784
	1.125
	2.0569
	1.6093
	1.3225
	1.6374
	0.9115
	1.1641
	2.8799
	2.409
	1.934
	2.4805
	1.3846
	0.9642
	1.2271
	1.3454
	2.6962
	2.0604
	2.0776
	2.5137
	1.4547
	2.2019
	1.7786
	1.0983
	1.4441
	1.0433
	2.3898
	2.5876
	2.4332
	0.7916
	2.5137
	1.1706
	0.5763
	0.6145
	2.6441
	2.8055
	2.2268
	2.9857
	1.595
	2.2543
	1.5216
	1.5998
	1.4335
	1.884
	1.3454
	2.5828
	1.6512
	3.1228
	1.7446
	2.5011
	1.1706
	1.9859
	1.196
	1.2023
	1.2815
	0.6969
	2.7551
	1.8722
	2.6348
	1.787
	-0.3201
	-0.2671
	1.3225
	1.4174
	2.0465
	1.614
	1.9264
	1.4859
	2.8014
	1.7053
	2.0076
	1.8201
	1.5165
	2.3048
	2.1444
	2.1798
	0.8164
	2.9562
	2.0183
	1.2696
	0.7493
	0.2998
	0.7832
	0.7321
	1.2209
	1.9149
	1.0983
	2.4701
	1.8683
	1.9415
	1.0433
	1.105
	0.9038
	1.9675
	2.5924
	2.3394
	2.2931
	1.8282
	2.874
	0.0158
	1.5415
	0.9038
	1.2271
	1.5563
	2.2237
	2.6255
	1.1382
	1.2147
	1.3397
	0.5955
	1.8363
	1.9377
	2.7444
	2.8936
	-0.3752
	-0.2498
	0.4447
	1.0007
	0.2154
	0.8408
	1.9415
	2.8974
	1.3623
	2.3135
	1.0007
	1.5115
	0.4657
	0.9268
	2.4831
	1.7053
	1.7702
	3.002
	2.2268
	1.934
	1.3511
	1.7532
	1.674
	1.7828
	1.6045
	2.8381
	2.8199
	1.674
	2.727
	1.8879
	1.8078
	2.8838
	1.2756
	0.4967
	1.5661
	1.105
	0.7999
	1.766
	2.9692
	1.334
	2.3366
	-0.5543
	1.1577
	0.0718
	0.2998
	1.46
	2.0254
	0.8488
	1.105
	-0.5756
	0.7999
	0.8408
	0.9191
	1.4388
	1.5514
	1.2934
	0.8327
	-1.0862
	0.1388
	0.517
	0.3573
	-0.5332
	-0.1031
	1.6558
	0.8488
	2.5561
	1.1184
	1.4547
	1.4335
	1.5998
	1.1316
	1.2023
	2.5731
	2.409
	0.1519
	-0.1187
	-0.013
	-0.3201
	-0.2328
	1.5216
	2.2693
	0.3115
	0.517
	0.4125
	-0.2328
	1.7009
	1.9859
	1.8282
	2.4544
	0.0854
	1.3567
	1.0711
	0.7493
	0.9419
	1.2209
	1.2333
	0.9115
	0.4125
	0.6239
	0.7407
	0.2522
	2.3898
	2.3106
	2.4198
	1.6604
	2.7336
	1.9638
	2.7763
	2.7401
	2.6579
	2.6395
	3.4264

## Sheet: 1B
	Non-tumor	GBM
Murat	6.9728	6.9711
	6.9486	7.5849
	7.1922	7.3021
	6.9665	7.1612
		7.505
		7.749
		7.6417
		7.1032
		7.5718
		7.5678
		7.182
		7.417
		7.3639
		7.1958
		7.4734
		7.3386
		7.2592
		7.4054
		7.6284
		7.4289
		7.1911
		7.2331
		6.9859
		7.1718
		7.2559
		7.3309
		7.2196
		7.4004
		7.4497
		6.8334
		7.7084
		6.9113
		7.2264
		7.5313
		7.011
		7.0097
		7.502
		7.4705
		7.283
		7.2628
		6.9869
		7.177
		7.1855
		6.8218
		7.1394
		7.1474
		7.2438
		7.7817
		7.6669
		7.5156
		6.869
		7.1658
		7.2307
		7.0356
		7.1304
		7.4704
		7.2193
		7.3477
		7.1209
		7.1897
		6.884
		7.2916
		6.8354
		7.4199
		7.3224
		7.1736
		7.2405
		7.1692
		7.2617
		7.184
		6.8636
		7.37
		7.5016
		7.0032
		7.2548
		7.1311
		7.8026
		7.4033
		7.3043
		7.4326

## Sheet: 1C
	Non-tumor	GBM
Kamoun	5.8172	5.9674
	5.5086	5.6723
	5.652	6.5191
	5.9994	6.3238
	5.4512	5.7937
	5.6353	6.149
	5.4755	6.3592
	5.5844	5.9062
	5.8402	5.9216
		6.0827
		6.1262

## Sheet: 1D
	Non-tumor	GBM
Rembrandt	7.9336	8.3959
	7.6375	7.8486
	7.4274	8.0443
	7.6517	7.8959
	7.6854	8.1366
	7.7322	8.2222
	7.9583	7.8391
	8.2581	8.422
	7.8171	7.8808
	7.8718	8.1545
	7.9494	7.9627
	7.7759	7.7826
	7.7595	7.9274
	7.7563	7.8659
	7.6162	8.0819
	7.742	8.1256
	7.9012	7.8805
	7.9028	8.1739
	7.8168	7.9011
	7.8664	8.0557
	7.9601	7.7611
	7.7389	7.8824
	7.5606	8.0217
	7.6153	8.2156
	7.4569	7.83
	7.4452	8.1234
	7.5942	7.8751
	7.521	8.0252
		8.4278
		7.7764
		8.1999
		7.8986
		7.558
		7.7039
		7.9608
		7.9238
		8.0798
		7.6
		7.7527
		7.8347
		8.0803
		7.7869
		8.686
		7.6838
		8.2019
		7.7425
		7.643
		7.7575
		7.6458
		7.5942
		7.8329
		7.6295
		7.5023
		7.9256
		8.2144
		7.5629
		7.7263
		7.9311
		7.9604
		7.5474
		7.5493
		7.5647
		7.7739
		7.6288
		7.8409
		8.3026
		8.1677
		7.6814
		7.6233
		7.7521
		8.0457
		7.9819
		7.9297
		7.6015
		7.8008
		7.8232
		7.7365
		7.598
		7.4859
		7.6775
		7.9972
		8.1685
		7.9185
		7.8361
		8.0571
		8.4273
		7.9018
		7.6415
		7.8896
		7.5119
		7.7091
		7.825
		8.2456
		8.433
		7.6637
		7.7354
		8.1712
		7.9199
		8.2786
		7.9094
		8.1103
		8.2644
		7.8573
		7.6766
		7.8563
		8.2024
		7.9273
		7.8955
		8.0175
		8.098
		8.0283
		7.7561
		7.8784
		7.9845
		7.868
		8.0081
		7.7134
		7.8058
		7.6794
		7.8525
		8.0764
		7.4414
		8.1831
		7.869
		7.8235
		8.3133
		7.5984
		8.3238
		8.3528
		7.7558
		7.8837
		7.8967
		7.9519
		7.9554
		8.221
		7.8683
		7.8656
		7.9684
		7.772
		7.8984
		7.6432
		8.4887
		7.8658
		8.3104
		8.7779
		8.1106
		7.9617
		7.7749
		7.9612
		8.2843
		8.7068
		7.6886
		7.6326
		7.6722
		7.56
		8.0549
		7.7142
		7.9605
		8.0621
		7.473
		7.8493
		7.5123
		7.6166
		7.7344
		8.0356
		7.6133
		7.5688
		7.8112
		8.1241
		8.3029
		7.2132
		7.8025
		8.0488
		7.7386
		7.9046
		8.0616
		8.2068
		7.9006
		8.0553
		7.8046
		7.9844
		8.2558
		7.5931
		7.8044
		7.9769
		7.7779
		7.9642
		7.9553
		7.9118
		7.4829
		7.6642
		7.714
		8.0978
		7.638
		7.9127
		7.7031
		7.7702
		8.0336
		7.7477
		7.6407
		7.836
		7.8435
		7.9498
		7.5584
		7.7349
		8.1638
		7.911
		8.2824
		7.8493
		8.1208
		7.8024
		7.8254
		8.1542
		7.9903
		7.7863
		7.8616
		7.9643
		7.7483
		8.3659

## Sheet: 1E
Atypical cells
Normal	GBM
123	1128
117	1245
115	1125
SUV39H1+
Normal	GBM
5	51
2	48
10	46

## Sheet: 2E
OLIG2+ / SUV39H1+
68.32
72.38
60.96

## Sheet: 3A
MGG4-GSC	MGG4-NSGC	MGG6-GSC	MGG6-NSGC	MGG8-GSC	MGG8-NSGC
33.7562	15.4073	22.8263	16.8655	15.5426	10.87
27.7802	13.6542	27.5103	11.711	18.8807	9.31536
23.6643	15.9388	22.402	12.312	19.4843	7.61763

## Sheet: 3C
	GSC3565		NSGC3565
SUV39H1	1.05194	0.948061	0.730211	0.76122
OLIG2	0.993069	1.00693	0.002601	0.001999
GFAP	0.944605	1.0554	560.712	545.379
	GSC1914		NSGC1914
SUV39H1	1.00347	0.996534	0.773778	0.835083
OLIG2	0.979209	1.02079	0.113809	0.117823
GFAP	0.906697	1.0933	166.999	176.521

## Sheet: 3F
	NSCs	GSCs
GSE119834	4.09622	7.345
	2.5577	7.48345
	5.33984	8.19386
	1.65263	2.49186
	1.11362	4.33081
	1.99735	7.4528
	1.18323	6.37145
	2.72274	7.12311
	4.24983	3.13144
		7.08873
		7.31095
		3.1692
		3.93718
		3.97021
		5.16445
		3.71418
		5.99274
		2.75902
		5.07619
		2.6225
		1.93108
		4.10124
		3.33342
		3.70384
		1.62301
		2.27375
		2.22668
		7.09781
		1.76278
		8.22072
		5.46209
		5.85528
		7.91537
		3.04532
		10.9719
		3.452
		4.64581
		4.01872
		7.88035
		5.44025
		4.04279
		6.72082
		4.97607
		7.27451

## Sheet: 4B
GSC3565
Ctrl KD			SUV39H1 KD-1			SUV39H1 KD-2
1	1.23214	0.786491	0.325311	0.293478	0.320652	0.291149	0.260093	0.234472
GSC1914
Ctrl KD			SUV39H1 KD-1			SUV39H1 KD-2
0.870237	1.2836	1	0.773552	0.851935	0.837009	0.360711	0.65459	0.487924

[truncated: 24 more sheets: 4D, 4F, 5A, 5C, 6D, 6G, 8B, 8F, 9B, 9C, 9D, 9E, S2A, S3C, S3E, S4B, S4C, S4E, S4F, S4H …]
